# Supplementary material for: Genetic characterization of Bacillus anthracis strains circulating in Italy from 1972 to 2018
Source: PLoS One. 2020 Jan 13;15(1):e0227875. doi: 10.1371/journal.pone.0227875 (PMC6957342; doi:10.1371/journal.pone.0227875)
Supplement: S1 Table — (XLSX) [file pone.0227875.s001.xlsx]

## Sheet: Foglio1
S1 Table. Allele distribution of the 55 genotypes identified using 31 VNTR analysis.
vrrA	vrrB1	vrrB2	vrrC1	vrrC2	CG3	pXO1aat	pXO2at	vntr32	bams03	bams05	bams13	bams15	bams21	bams22	bams23	bams24	bams25	bams28	bams30	bams31	bams34	bams44	bams51	bams53	vntr12	vntr16	vntr17	vntr19	vntr23	vntr35	MLVA31 Genotype
4	20	13	57	21	1	8	8	13	30	7	30	45	10	16	11	11	13	14	75	64	9	8	8	8	6	20	4	5	4	4	MLVA31-1
4	20	13	57	21	1	7	8	13	30	7	30	45	10	16	11	11	13	14	75	64	9	8	8	8	6	20	4	5	4	4	MLVA31-2
4	20	14	57	21	1	8	8	13	30	7	30	23	10	16	5	11	13	13	75	64	9	8	8	8	6	20	4	5	4	4	MLVA31-3
4	20	14	57	21	1	8	8	13	30	7	30	45	10	16	11	11	13	14	75	64		8	8	8	6	20	4	5	4	4	MLVA31-4
4	20	14	57	21	1	8	8	13	30	5	30	45	10	16	11	11	13	14	75	64	9	8	9	8	8	20	4	5	4	4	MLVA31-5
4	20	14	57	21	1	8	8	13	30	7	30	45	10	16	11	11	13	14	75	64	9	8	9	8	8	20	4	5	4	4	MLVA31-6
4	20	14	57	21	1	8	8	13	30	7	30	23	10	16	11	11	13	14	75	64	9	8	8	8	6	20	4	5	4	4	MLVA31-7
4	20	14	57	21	1	10	8	13	30	7	30	45	10	16	11	11	13	14	75	64	9	8	9	8	6	20	4	5	4	4	MLVA31-8
4	20	14	57	21	1	8	8	13	30	7	28	45	10	16	11	11	13	14	75	64	9	8	9	8	6	20	4	5	4	4	MLVA31-9
4	20	14	57	21	1	8	8	13	30	7	30	45	10	16	11	11	13	14	66	64	9	8	9	8	6	20	4	5	4	4	MLVA31-10
4	20	14	57	21	1	8	8	13	30	7	28	45	10	14	11	11	13	14	75	64	9	8	9	8	6	20	4	5	4	4	MLVA31-11
4	20	14	57	21	1	8	8	13	30		30	45	10	16	11	11	13	14	75	64	9	8	9		6	20	4	5	4	4	MLVA31-12
4	20	14	57	21	1	7	8	13	30	7	30	41	10	16	11	11	13	14	75	64	9	6	8	8	6	20	5	5	4	4	MLVA31-13
4	20	14	57	21	1	7	8	13	30	7	30	45	10	16	11	11	13	13	75	64	9	8	9	8	6	20	4	4	4	4	MLVA31-14
4	20	14	57	21	1	7	11	13	30	7	30	45	10	16	11	11	13	13	75	64	9	8	9	8	6	20	4	4	4	4	MLVA31-15
4	20	14	57	21	1	7	8	13	30	7	30	45	10	16	11	11	13	14	75	64	9	8	10	8	6	20	4	4	4	4	MLVA31-16
4	20	14	57	21	1	7	8	13	30	7	30	45	10	16	11	11	13	13	72	64	9	8	9	8	6	5	4	4	4	4	MLVA31-17
4	20	14	57	21	1	7	8	13	30	7	30	45	10	16	11	11	13	13	75	65	9	8	9	8	6	19	4	4	4	4	MLVA31-18
4	20	14	57	21	1	7	8	13	30	7	30	45	10	16	11	10	13	13	75	64	9	8	9	8	6	20	5	4	4	4	MLVA31-19
4	20	14	57	21	1	7	8	13	30	5	30	45	10	16	11	11	13	13	75	64	9	8	9	8	6	20	6	4	4	4	MLVA31-20
4	20	14	57	21	1	7	8	13	30	5	30	45	10	16	11	11	13	13	75	64	9	8	9	8	6	20	4	4	4	4	MLVA31-21
4	20	14	57	21	1	7	8	13	30	7	30	27	10	16	11	11	13	13	75	64	9	8	9	8	6	20	4	4	4	4	MLVA31-22
4	20	14	57	21	1	7	8	13	30	7	30	46	10	16	11	11	13	13	75	64	9	8	9	8	6	20	5	4	4	4	MLVA31-23
4	20	14	57	21	1	7	8	13	30	7	30	45	10	16	11	11	13	14	75	64	9	8	9	8	6	20	4	5	4	4	MLVA31-24
4	20	14	57	21	1	7	8	13	30	7	30	45	10	16	11	11	13	13	75	64	9	8	9	8	6	20	5	4	4	4	MLVA31-25
4	20	14	57	21	1	7	8	13	30	7	30	45	10	16	11	11	13	14	75	55	9	8	9	8	6	20	4	5	4	4	MLVA31-26
4	20	14	57	17	1	7	8	13	30	7	30	45	10	14	11	11	13	14	75	64	9	8	7	8	6	20	4	5	4	4	MLVA31-27
4	20	15	57	21	1	7	9	13	30	7	30	45	10	16	11	11	13	13	75	64	9	8	9	8	6	20	4	4	4	4	MLVA31-28
4	20	14	57	21	1	7	8	13	30	5	30	45	10	16	11	11	13	13	75	49	9	8	9	8	6	20	5	4	4	4	MLVA31-29
4	20	14	57	21	1	8	8	13	30	7	30	45	10	16	10	11	13	14	69	64	9	8	9	8	6	20	4	4	4	4	MLVA31-30
4	20	14	57	21	1	8	8	13	30	7	30	24	10	16	11	11	13	14	75	64	9	8	9	8	6	21	5	5	4	5	MLVA31-31
4	20	14	57	21	1	7	8	13	30	5	30	45	10	16	11	11	13	14	75	55	9	8	9	8	6	19	4	5	4	4	MLVA31-32
4	20	14	57	21	1	7	8	13	30	7	30	24	10	16	11	11	13	14	75	64	9	8	9	8	6	20	4	5	4	4	MLVA31-33
4	20	14	57	21	1	7	8	13	30	7	30	44	10	16	11	9	13	14	75	65	9	8	9	8	6	20	4	5	4	4	MLVA31-34
4	20	14	57	21	1	8	8	13	30	7	30	24	10	16	11	11	13	14	75	64	9	8	9	8	6	21	5	5	4	4	MLVA31-35
4	20	14	57	21	1	7	9	13	30	7	30	45	10	16	11	10,5	13	14	72	65	9	8	9	8	6	20	4	5	4	4	MLVA31-36
4	20	14	57	21	1	7	8	13	30	7	30	45	10	16	11	11	13	14	75	65	9	8	9	8	6	20	4	5	4	4	MLVA31-37
4	20	14	57	21	1	8	8	13	30	3	30	45	10	16	11	11	13	14	75	65	9	8	9	8	6	20	4	5	4	4	MLVA31-38
4	20	14	57	21	1	8	8	13	30	7	30	24	10	16	11	11	13	14	78	64	9	8	9	8	6	20	5	5	4	4	MLVA31-39
4	20	14	57	21	1	7	7	13	30	7	30	45	10	16	11	11	13	14	75	65	9	8	9	8	6	20	4	5	4	4	MLVA31-40
4	20	14	57	21	1	7	8	13	30	7	30	24	10	16	11	11	13	14	75	64	9	8	9	8	6	21	5	5	4	4	MLVA31-41
4	20	14	57	21	1	8	8	13	30	7	30	24	10	16	11	11	13	13	75	64	9	8	9	8	6	21	5	5	4	4	MLVA31-42
4	20	14	57	21	1	7	8	13	30	7	21	27	10	16	11	11	13	14	75	65	9	8	9	8	6	20	4	5	3	4	MLVA31-43
4	20	14	57	21	1	7	8	13	30	7	30	45	10	16	10	11	13	14	72	65	9	8	9	8	6	20	4	5	4	4	MLVA31-44
4	20	14	57	21	1	7	9	13	30	7	30	38	10	16	11	11	13	14	75	65	9	8	9	8	6	20	4	5	4	4	MLVA31-45
4	20	14	57	21	1	7	9	13	30	7	30	38	10	16	11	11	13	13	75	65	9	8	9	8	6	20	4	5	4	4	MLVA31-46
4	20	14	57	21	1	7	8	13	30	7	30	45	10	16	11	11	13	14	75	65	9	8	9	8	6	20	4	5	3	4	MLVA31-47
2	20	14	57	21	1	6	8	13	30	7	30	43	10	16	11	10	13	14	75	64	9	6	9	8	7	20	4	5	4	4	MLVA31-48
2	20	14	57	21	1	7	8	13	30	7	30	45	10	16	11	10	13	14	75	56	9	6	9	8	6	20	4	5	4	4	MLVA31-49
2	20	14	57	21	1	7	8	13	30	7	30	45	10	16	11	10	13	14	75	64	9	6	9	8	6	21	4	5	4	4	MLVA31-50
2	20	14	57	21	1	6	8	13	30	7	30	45	10	16	11	10	13	14	75	64	9	6	9	8	6	20	4	5	4	4	MLVA31-51
2	20	14	57	21	1	7	8	13	30	7	30	43	10	16	11	10	13	14	75	64	9	6	9	8	6	20	4	5	4	5	MLVA31-52
2	20	14	57	21	1	7	8	13	30	7	30	45	10	16	11	10	13	14	75	64	9	6	9	8	6	20	4	5	4	4	MLVA31-53
5	20	15	57	21	2	7	8	11	30	6	31	43	10	16	10.5	11	13	13	75	15	11	6	9	8	6	21	4	5	3	4	MLVA31-54
3	15	14	53	17	2	8	7	14	27	6	19	42	10	15	10	11	13	14	17	81	11	8	6	6	5	22	3	5	3	5	MLVA31-55
